# Supplementary material for: Detection of Limbal Stem Cells Adhered to Melt Electrospun Silk Fibroin and Gelatin-Modified Polylactic Acid Scaffolds
Source: Polymers (Basel). 2023 Feb 3;15(3):777. doi: 10.3390/polym15030777 (PMC9919663; doi:10.3390/polym15030777)
Supplement: Supplementary file 1 [file polymers-15-00777-s001.zip]

Archive with 4 entries (4 files):
- polymers-2097375-supplementary.pdf
- Video S1a. Limbal stem cells adhered onto single melt electrospun PLA scaffold.avi
- Video S1b. Limbal stem cells adhered onto silk fibroin modified melt electrospun PLA .avi
- Video S1c. Limbal stem cells adhered onto gelatine modified melt electrospun PLA scaffold .avi
